# Supplementary material for: Combining Load–Close–Homogenize with Testing, Removal, and Rollover Strategies to Repopulate PRRSV Elimination Breeding Herds Using PRRSV-Positive Weaned Gilts
Source: Vet Sci. 2025 Oct 20;12(10):1012. doi: 10.3390/vetsci12101012 (PMC12567787; doi:10.3390/vetsci12101012)
Supplement: Supplementary file 1 [file vetsci-12-01012-s001.zip]

Archive with 1 entries (1 files):
- vetsci-3883167-supplementary material.pdf
